# Supplementary material for: The Economic Burden of Pneumococcal Disease in Children: A Population-Based Investigation in the Veneto Region of Italy
Source: Children (Basel). 2022 Sep 3;9(9):1347. doi: 10.3390/children9091347 (PMC9498138; doi:10.3390/children9091347)
Supplement: Supplementary file 1 [file children-09-01347-s001.zip]

Archive with 1 entries (1 files):
- children-1871173-supplementary.pdf
